# Supplementary material for: Impaired cAMP processivity by phosphodiesterase-protein kinase A complexes in acrodysostosis
Source: Front Mol Biosci. 2023 Sep 21;10:1202268. doi: 10.3389/fmolb.2023.1202268 (PMC10552185; doi:10.3389/fmolb.2023.1202268)
Supplement: Supplementary file 1 [file Table2.XLSX]

## Sheet: Sheet1
Sno.	Peptide	Start	End	Max Uptake (Deuterons)	MH+	Z	Number of deuterons exchanged at 1 min						Number of deuterons exchanged at 10 min						Number of deuterons exchanged at 30 min
							PDE8 T690P		PDE8 T690P + RIα		PDE8 T690P + RIα + cAMP		PDE8 T690P		PDE8 T690P + RIα		PDE8 T690P + RIα + cAMP		PDE8 T690P		PDE8 T690P + RIα		PDE8 T690P + RIα + cAMP
							Uptake	SD	Uptake	SD	Uptake	SD	Uptake	SD	Uptake	SD	Uptake	SD	Uptake	SD	Uptake	SD	Uptake	SD
1	NIITPISL	474	481	6	870.529	1	3.99131	0.024234	3.95051	0.019562	3.93919	0.028125	3.95395	0.02867	3.94754	0.021651	3.93539	0.018347	3.9999	0.027078	3.95582	0.023777	3.93634	0.021006
2	IITPISL	475	481	5	756.487	1	3.25021	0.013789	3.21526	0.020531	3.21702	0.024807	3.22979	0.019945	3.23244	0.003445	3.20144	0.005967	3.24469	0.008457	3.21961	0.013114	3.19827	0.015972
3	DDVPPRIARA	482	491	7	1109.61	2	3.30527	0.025857	3.58545	0.007344	3.5102	0.015898	4.44993	0.048769	4.79053	0.016674	4.72088	0.028225	4.54519	0.006173	4.80888	0.005035	4.81083	0.02133
4	DDVPPRIARAME	482	493	9	1369.69	2	3.94843	0.025885	3.98985	0.016911	3.92876	0.040764	5.92266	0.097666	6.00114	0.044182	5.94868	0.057723	6.18552	0.016021	6.21285	0.026616	6.18532	0.01703
5	PPRIARA	485	491	4	780.484	2	2.46537	0.03537	2.50903	0.010644	2.44303	0.012775	3.51024	0.039023	3.55717	0.022573	3.51826	0.024839	3.63945	0.014384	3.61571	0.026805	3.65319	0.028108
6	ELEAATHNRPLIYL	504	517	12	1639.88	2	0.627795	0.008839	0.647645	0.028914	0.643195	0.018194	1.02961	0.010138	0.996278	0.009297	0.973388	0.010932	1.52526	0.047435	1.44971	0.034203	1.40289	0.033578
7	LEAATHNRPLIY	505	516	10	1397.75	2	0.551719	0.021871	0.521697	0.018891	0.477325	0.019502	0.840756	0.01156	0.766923	0.006077	0.754578	0.005876	1.27171	0.022904	1.21809	0.020799	1.17658	0.015285
8	LEAATHNRPLIYL	505	517	11	1510.84	2	0.485043	0.014401	0.489884	0.010747	0.514688	0.016487	0.830235	0.014077	0.835076	0.013452	0.811117	0.015882	1.27795	0.032758	1.28025	0.024054	1.20477	0.025601
9	ATHNRPLIY	508	516	7	1084.59	1	0.245016	0.022789	0.272442	0.029041	0.262087	0.036388	0.373097	0.029943	0.369913	0.007616	0.352244	0.012407	0.569803	0.01684	0.549958	0.023095	0.484693	0.025258
10	ATHNRPLIYL	508	517	8	1197.67	2	0.179766	0.01082	0.208111	0.021498	0.191617	0.015963	0.341872	0.011208	0.344364	0.01161	0.349935	0.028591	0.48677	0.011447	0.495634	0.018676	0.533301	0.005432
11	QIIEANY	543	549	6	850.431	1	0.393149	0.018957	0.395789	0.036994	0.37379	0.02564	0.792645	0.015466	0.824042	0.016448	0.773217	0.026569	1.32648	0.035431	1.32033	0.024903	1.28812	0.03149
12	ANYHSSNPYHNSTHSADVL	547	565	17	2113.93	3	1.52979	0.053731	1.48725	0.032119	1.49989	0.009971	1.86311	0.019103	1.81066	0.019127	1.77181	0.05011	2.15832	0.013822	2.15048	0.0246	2.1211	0.040231
13	NYHSSNPYHNSTHSADVL	548	565	16	2042.9	3	1.31214	0.046939	1.35622	0.02405	1.37191	0.017198	1.65781	0.010083	1.65029	0.011359	1.61643	0.029706	1.95122	0.015106	1.90037	0.013678	1.8684	0.013548
14	HSSNPYHNSTHSADVL	550	565	14	1765.79	2	1.00619	0.073033	1.06079	0.062571	1.0596	0.044319	1.27193	0.010117	1.32409	0.015242	1.29961	0.01437	1.53683	0.00523	1.57797	0.005699	1.53421	0.014498
15	SADVLHATAYFLSKER	561	576	15	1807.93	2	2.49032	0.085984	2.63693	0.064135	2.67804	0.05303	3.07333	0.041866	3.26996	0.124462	3.09614	0.05072	3.49606	0.04063	3.56002	0.042161	3.51683	0.043958
16	FLSKERIKE	571	579	8	1149.66	2	1.4291	0.061492	1.43252	0.03073	1.48444	0.007139	1.61016	0.043007	1.78135	0.021786	1.70058	0.051788	1.89333	0.008279	1.98698	0.022419	1.97768	0.017883
17	FLSKERIKETLDPIDE	571	586	14	1933.03	3	2.91557	0.055358	2.87113	0.058914	2.86442	0.030168	3.47918	0.02105	3.47343	0.007014	3.42155	0.017036	4.12042	0.027808	4.03238	0.008576	3.99041	0.01977
18	LSKERIKETLDPIDE	572	586	13	1785.96	2	2.63256	0.058928	2.69761	0.03574	2.6835	0.019608	3.16486	0.011403	3.29563	0.015677	3.21045	0.027142	3.65081	0.016675	3.74679	0.015628	3.70691	0.02792
19	RIKETLDPIDE	576	586	9	1328.71	2	1.29208	0.077701	1.374	0.080184	1.3267	0.064631	1.70358	0.028062	1.82087	0.040527	1.79466	0.031226	2.07382	0.017448	2.15062	0.019943	2.1087	0.016004
20	LIAATIHDVDHPGRTNSF	590	607	16	1964	3	2.65581	0.021753	2.59491	0.010232	2.57181	0.028835	3.60402	0.037569	3.61246	0.009613	3.54444	0.014103	4.17095	0.021397	4.11822	0.018478	4.05923	0.046748
21	AATIHDVDHPGRTNSF	592	607	14	1737.83	3	2.53271	0.041736	2.49897	0.003678	2.49319	0.011251	3.21817	0.0313	3.25604	0.011843	3.19693	0.015832	3.68762	0.021179	3.65576	0.008843	3.62795	0.034174
22	ATIHDVDHPGRTNSF	593	607	13	1666.79	2	2.60132	0.046916	2.57972	0.035532	2.57861	0.020212	3.30158	0.037411	3.41871	0.016412	3.35748	0.015995	3.72554	0.016907	3.83719	0.015131	3.77627	0.026474
23	LCNAGSE	608	614	6	693.287	1	2.19981	0.013258	2.23774	0.021352	2.16442	0.014523	2.64496	0.030641	2.65775	0.023093	2.64055	0.019869	2.76102	0.015776	2.72264	0.027385	2.68016	0.027373
24	ESHHAAL	626	632	6	764.369	1	0.358917	0.01845	0.372477	0.028654	0.367857	0.02606	0.818308	0.010175	0.943209	0.010857	0.866763	0.00782	1.08205	0.005437	1.21046	0.009984	1.17401	0.005534
25	AFQLTTGDD	633	641	8	967.437	1	1.86387	0.00773	1.84525	0.015309	1.75323	0.008258	2.91304	0.023306	3.01273	0.025354	2.94472	0.014166	3.30212	0.014671	3.37513	0.003302	3.36011	0.016086
26	FQLTTGDD	634	641	7	896.4	1	1.73519	0.02487	1.69345	0.021384	1.62075	0.014982	2.54525	0.033104	2.55371	0.012419	2.51054	0.010568	2.79868	0.015044	2.76476	0.014982	2.74297	0.015463
27	FQLTTGDDKCNIF	634	646	12	1501.7	2	2.59964	0.017907	2.72077	0.014757	2.68259	0.010961	4.13156	0.048562	4.19634	0.029636	4.09501	0.01453	4.7191	0.026142	4.78707	0.01389	4.73669	0.045139
28	KNMERNDYRTLRQ	647	659	12	1723.87	2	3.28461	0.065221	3.56188	0.015267	3.51428	0.035795	4.34819	0.084466	4.70524	0.034349	4.58079	0.051991	5.093	0.019537	5.38499	0.029822	5.37716	0.063096
29	MTKHFEHVNKF	670	680	10	1417.7	2	1.35279	0.039527	1.34666	0.039549	1.34783	0.055372	2.15307	0.065696	2.28857	0.044734	2.19401	0.044361	2.36092	0.040469	2.48933	0.037149	2.49152	0.04243
30	MTKHFEHVNKFVNS	670	683	13	1717.85	3	1.8658	0.079209	1.69794	0.009854	1.63764	0.016914	3.2679	0.015122	3.5157	0.008277	3.36726	0.015458	3.85643	0.020718	3.9442	0.007666	3.91942	0.053772
31	MTKHFEHVNKFVNSINKPLAPLEE	670	693	21	2822.47	3	6.98826	0.107346	7.11981	0.037184	6.91906	0.059564	9.2516	0.110544	9.52536	0.033131	9.34298	0.026585	9.97912	0.091109	10.0969	0.0334	10.0219	0.042908
32	INKPLAPLEE	684	693	7	1123.64	2	4.01243	0.014518	3.90475	0.016999	3.87986	0.024795	4.00326	0.021994	3.94426	0.01822	3.92438	0.007972	4.06292	0.012232	3.94435	0.031522	3.94699	0.010686
33	INKPLAPLEENGETDKNQEVINT	684	706	20	2566.3	3	11.4102	0.036366	11.2126	0.061341	11.2558	0.094765	11.3769	0.045051	11.2738	0.021166	11.2154	0.014693	11.3722	0.014527	11.2273	0.017385	11.1872	0.034414
34	NGETDKNQEVINT	694	706	12	1461.68	2	6.56361	0.041244	6.50145	0.046178	6.56454	0.071693	6.47449	0.02844	6.55196	0.018047	6.469	0.025237	6.49884	0.011659	6.50492	0.027165	6.476	0.027793
35	LRTPENRT	708	715	6	986.538	2	2.4943	0.031757	2.60129	0.044327	2.53593	0.025728	3.05288	0.045044	3.21203	0.017851	3.13667	0.033863	3.10086	0.070109	3.27248	0.018255	3.2768	0.062072
36	LRTPENRTLIKRML	708	721	12	1741.03	4	2.32033	0.056469	2.37412	0.083424	2.23035	0.034425	3.03631	0.126323	2.97258	0.016935	2.95943	0.061977	3.38754	0.018128	3.21754	0.00979	3.15618	0.134322
37	RTPENRTLI	709	717	7	1099.62	2	2.73804	0.012487	3.023	0.008234	2.97153	0.015401	3.47554	0.04363	3.7341	0.015173	3.69617	0.020585	3.68321	0.011592	3.83267	0.010208	3.7993	0.016789
38	ADVSNPCRPLQ	725	735	8	1199.58	2	2.15414	0.050565	2.1084	0.055837	2.05924	0.038133	2.48101	0.01846	2.45058	0.01323	2.42148	0.011479	2.57205	0.004342	2.51392	0.011191	2.51326	0.0229
39	ADVSNPCRPLQY	725	736	9	1362.65	2	2.24707	0.080356	2.19578	0.060223	2.13581	0.04853	2.66262	0.01589	2.67132	0.013666	2.60042	0.010961	2.98885	0.019337	2.92087	0.022193	2.85375	0.02762
40	EWAARISE	739	746	7	961.474	2	0.349032	0.009957	0.418249	0.009821	0.382428	0.011071	0.7902	0.019387	0.8668	0.020531	0.808333	0.020008	1.27923	0.01586	1.33273	0.028972	1.25093	0.019773
41	YFSQTDE	748	754	6	889.357	1	1.53257	0.005818	1.52295	0.019397	1.41743	0.022381	2.52807	0.042792	2.53867	0.009781	2.49903	0.027002	2.66211	0.003732	2.62533	0.006775	2.62639	0.009023
42	YFSQTDEEKQQGLPVVM	748	764	15	1998.95	2	6.10271	0.022976	6.02862	0.041443	5.81889	0.070336	7.81113	0.137545	7.86866	0.077779	7.80725	0.045616	8.05954	0.028228	7.97946	0.034736	7.9513	0.047735
43	FSQTDEEKQQGLPVVM	749	764	14	1835.88	2	6.09388	0.02135	6.04898	0.013023	5.87632	0.044151	7.74191	0.128933	7.7752	0.044845	7.70009	0.04246	8.06437	0.035428	8.05128	0.028762	8.00441	0.049973
44	DEEKQQGLPVVM	753	764	10	1372.68	1	5.01646	0.023884	4.98649	0.03909	4.86968	0.005906	6.05696	0.062651	6.03522	0.032426	5.97544	0.033449	6.14225	0.030591	6.08674	0.030265	6.07449	0.041473
45	PVFDRNTCSIPKSQISF	765	781	14	1938.97	3	6.45786	0.099453	6.01492	0.053077	5.59183	0.086867	7.5047	0.138625	7.40522	0.121446	7.22838	0.106518	7.67714	0.058851	7.52642	0.049004	7.47778	0.098049
46	SFIDYFITDM	780	789	9	1251.56	1	3.23563	0.069326	3.16241	0.037047	3.03369	0.056914	3.78754	0.0499	3.86264	0.034261	3.83233	0.032692	3.8122	0.032634	3.84667	0.049946	3.89828	0.066438
47	FVDLPDL	796	802	5	818.429	1	0.925786	0.007027	0.926401	0.010254	0.907167	0.014222	1.28787	0.014808	1.2614	0.008953	1.24708	0.014195	1.45675	0.006089	1.41621	0.013925	1.38627	0.007691
48	MQHLDNNF	803	810	7	1018.44	1	0.570029	0.036718	0.500352	0.032495	0.632045	0.052643	0.955044	0.014558	0.978861	0.022633	0.930012	0.016988	1.21724	0.011695	1.24822	0.026023	1.13956	0.005821
49	FKYWKGLDE	810	818	8	1185.59	1	1.85349	0.032805	1.93078	0.021549	1.73313	0.023678	2.55909	0.047044	2.63169	0.039728	2.53218	0.043893	2.93705	0.043656	3.10553	0.020734	3.00633	0.035309
