# Supplementary material for: Impaired cAMP processivity by phosphodiesterase-protein kinase A complexes in acrodysostosis
Source: Front Mol Biosci. 2023 Sep 21;10:1202268. doi: 10.3389/fmolb.2023.1202268 (PMC10552185; doi:10.3389/fmolb.2023.1202268)
Supplement: Supplementary file 2 [file Table3.XLSX]

## Sheet: Sheet1
Sno.	Peptide	Start	End	Max Uptake (Deuterons)	MH+	Z	Number of deuterons exchanged at 1 min						Number of deuterons exchanged at 10 min						Number of deuterons exchanged at 30 min
							RIα + PDE8 T690P		RIα + PDE8 T690P+ cAMP		RIα		RIα + PDE8 T690P		RIα + PDE8 T690P+ cAMP		RIα		RIα + PDE8 T690P		RIα + PDE8 T690P+ cAMP		RIα
							Uptake	SD	Uptake	SD	Uptake	SD	Uptake	SD	Uptake	SD	Uptake	SD	Uptake	SD	Uptake	SD	Uptake	SD
1	LKDSIVQL	29	36	7	915.551	1	0.414515	0.011931	0.390927	0.016127	0.421829	0.04922	1.15655	0.051844	1.1466	0.045863	1.24435	0.062889	1.76965	0.025079	1.7552	0.039473	1.85217	0.010356
2	LEKEEAK	55	61	6	846.457	2	1.47171	0.035905	1.33636	0.037047	0.924843	0.032769	2.33042	0.032887	2.24374	0.027456	1.338	0.05216	2.71948	0.021877	2.70518	0.033666	1.62722	0.017757
3	EKEEAKQIQNL	56	66	10	1329.7	2	6.29788	0.062535	6.31738	0.060272	5.45086	0.079011	6.32767	0.009366	6.27596	0.017553	5.31968	0.041523	6.2333	0.022881	6.24595	0.01854	5.20644	0.085786
4	YVRKVIPKDYKTMAA	111	125	13	1782.99	3	6.40578	0.056018	6.25844	0.045949	5.99097	0.167165	7.57957	0.038539	7.40315	0.042926	6.91328	0.11442	7.71155	0.009716	7.61768	0.041095	7.10363	0.101957
5	LAKAIEKNVL	126	135	9	1098.69	1	3.32078	0.008642	3.26457	0.011741	3.26751	0.084571	4.44869	0.039869	4.33113	0.031958	4.13455	0.099234	5.4101	0.063576	5.33171	0.055628	4.92367	0.047083
6	AKAIEKNVL	127	135	8	985.604	2	2.94928	0.056638	2.99994	0.030007	2.78328	0.05187	3.71195	0.085832	3.60498	0.082924	3.26027	0.077448	4.46967	0.06173	4.4697	0.061692	3.81705	0.051955
7	IAGETVIQQGDEGDN	157	171	14	1545.7	2	2.10751	0.067207	2.10013	0.041851	3.08916	0.096879	2.79416	0.051896	2.64707	0.033111	3.66606	0.097207	3.32244	0.019208	3.30787	0.041654	4.02587	0.030903
8	TVIQQGDEGDNF	161	172	11	1322.59	1	2.6032	0.020626	2.46966	0.041406	2.53316	0.092276	3.39799	0.036739	3.34185	0.032896	2.94612	0.070424	4.04066	0.029028	3.94441	0.01819	3.08864	0.041981
9	DVYVNNE	181	187	6	852.373	1	1.26524	0.021207	1.26325	0.007919	0.929933	0.026589	1.91294	0.054521	2.02648	0.01709	1.29097	0.042327	2.76516	0.062014	2.64843	0.02687	1.48791	0.013376
10	WATSVGEGGSF	188	198	10	1097.49	1	3.08184	0.01769	2.95225	0.024036	2.92881	0.081353	4.05554	0.032027	3.89399	0.014688	3.25007	0.056572	4.89283	0.027107	4.8079	0.049731	3.39184	0.029444
11	IYGTPRAATVKAKTNVKL	204	221	16	1931.14	3	2.06965	0.040982	1.76218	0.04721	1.69982	0.069723	4.31562	0.052885	3.89126	0.029258	2.47725	0.13645	6.89069	0.065488	6.52311	0.042826	3.45812	0.097999
12	VKAKTNVKL	213	221	8	1000.65	2	0.606679	0.031973	0.587016	0.020331	0.767982	0.02585	1.25708	0.00759	1.13628	0.009112	1.07219	0.046848	2.20356	0.025988	2.12632	0.046307	1.46325	0.033823
13	WGIDRDSY	222	229	7	1011.45	1	0.89511	0.027953	0.849963	0.020527	0.553269	0.034491	1.53539	0.003492	1.42433	0.018857	0.857522	0.029172	1.98093	0.011326	1.90834	0.01692	1.02632	0.012394
14	RRILMGST	230	237	7	933.53	2	2.10321	0.007785	2.038	0.010506	1.70222	0.049425	2.72168	0.011837	2.60931	0.034417	2.21265	0.048857	3.25813	0.019913	3.19674	0.031973	2.75212	0.023322
15	RRILMGSTL	230	238	8	1046.61	2	2.20306	0.033763	2.08249	0.038053	1.75964	0.071519	3.22566	0.011399	3.13656	0.020739	2.62111	0.086573	3.83624	0.026955	3.80259	0.021638	3.19848	0.02945
16	RKRKMYEEF	239	247	8	1286.67	2	2.06192	0.017746	1.85149	0.030616	1.70326	0.083252	3.27896	0.033688	3.21911	0.02848	2.6741	0.109934	3.49094	0.01846	3.45601	0.030815	3.04796	0.038207
17	FLSKVSIL	247	254	7	906.566	2	2.99171	0.026355	2.82323	0.020496	2.15576	0.058529	3.9574	0.035609	3.91871	0.025234	2.94561	0.088925	4.38945	0.055597	4.33131	0.025753	3.34694	0.04576
18	LSKVSIL	248	254	6	759.497	1	2.39743	0.01246	2.31044	0.021776	1.81257	0.052005	3.4163	0.029824	3.34234	0.031438	2.62022	0.081108	3.71777	0.025625	3.70637	0.019375	3.0099	0.036874
19	ESLDKWERL	255	263	8	1175.61	2	1.91965	0.010039	1.80865	0.014058	1.55392	0.057423	3.12132	0.064844	3.04725	0.038625	2.19794	0.070297	3.4917	0.012775	3.48553	0.019589	2.58732	0.024227
20	TVADALE	264	270	6	718.362	1	0.755196	0.032503	0.53581	0.02192	0.413828	0.042293	2.30882	0.029651	2.19006	0.040928	1.24867	0.067263	3.10989	0.00797	3.05724	0.027781	1.73665	0.022559
21	DALEPVQF	267	274	6	918.457	1	1.31639	0.027072	1.21366	0.0327	0.832078	0.038203	2.1815	0.079614	1.98961	0.031543	1.40131	0.051866	2.53076	0.051374	2.58376	0.050205	1.65292	0.021691
22	PVQFEDGQKIVVQGEPGDEF	271	290	17	2218.07	2	3.64492	0.067979	3.54572	0.070071	3.02063	0.099958	5.28986	0.012961	5.01647	0.011122	3.86207	0.063784	6.8323	0.028462	6.62525	0.084386	4.56404	0.019296
23	IILEGSA	292	298	6	702.403	1	0.829932	0.010684	0.839829	0.012016	0.870428	0.015513	1.12661	0.011077	1.11159	0.005257	1.06042	0.027258	1.45266	0.009975	1.41683	0.012424	1.41256	0.004358
24	QRRSENEEF	302	310	8	1194.55	2	3.48016	0.055873	3.49913	0.064376	2.98711	0.036638	3.44802	0.009514	3.41934	0.009436	2.93898	0.029576	3.4192	0.007629	3.40202	0.016512	2.91654	0.065951
25	FVEVGRLGPSDY	310	321	10	1338.67	2	1.7627	0.031871	1.73245	0.024085	1.31064	0.041385	2.52474	0.029705	2.45285	0.015359	1.83039	0.052662	3.2362	0.027721	3.1192	0.018089	2.01968	0.016287
26	VEVGRLGPSDY	311	321	9	1191.6	1	1.31208	0.042304	1.29091	0.028895	0.920322	0.044085	2.10675	0.01365	2.03762	0.01894	1.43175	0.041156	2.83361	0.029077	2.75237	0.019789	1.61762	0.011116
27	LMNRPRAAT	328	336	7	1029.56	2	1.19471	0.017084	1.03345	0.014893	0.917528	0.043687	2.29787	0.039697	2.1386	0.024609	1.42462	0.082154	3.35577	0.05011	3.17766	0.032711	1.73675	0.062997
28	MNRPRAAT	329	336	6	916.478	2	0.877768	0.038896	0.760794	0.025331	0.529346	0.035154	2.03663	0.034072	1.86031	0.016995	1.07306	0.077242	3.03795	0.034893	2.97537	0.035467	1.35767	0.065949
29	VVARGPLKC	337	345	7	942.555	1	0.536679	0.048692	0.525267	0.035147	0.442022	0.035338	1.17786	0.012779	1.12597	0.007926	1.02297	0.044765	1.92456	0.017802	1.86212	0.011366	1.62278	0.009348
30	VARGPLKC	338	345	6	843.487	2	0.476829	0.045144	0.464813	0.011092	0.372324	0.027359	1.09225	0.009571	1.02257	0.030903	0.926569	0.056471	1.79298	0.029212	1.68782	0.036468	1.49076	0.012609
31	VKLDRPRF	346	353	6	1030.62	2	0.913416	0.050993	0.868321	0.034019	0.533571	0.03641	1.72251	0.023525	1.66536	0.021137	1.00044	0.028968	2.06593	0.019868	2.05365	0.03085	1.0533	0.012467
32	ERVLGPCSDIL	354	364	9	1201.62	2	2.65917	0.066366	2.44927	0.035379	2.29354	0.103917	3.54787	0.036304	3.40156	0.029838	2.78694	0.084213	4.23547	0.060071	4.14925	0.054818	3.07362	0.083918
33	KRNIQQYNSF	365	374	9	1297.66	2	4.5698	0.058015	4.52034	0.071088	4.23661	0.160463	5.15763	0.023571	5.10044	0.03517	4.68977	0.075381	5.1805	0.020405	5.20045	0.034881	4.79582	0.092668
