# Supplementary material for: Impaired cAMP processivity by phosphodiesterase-protein kinase A complexes in acrodysostosis
Source: Front Mol Biosci. 2023 Sep 21;10:1202268. doi: 10.3389/fmolb.2023.1202268 (PMC10552185; doi:10.3389/fmolb.2023.1202268)
Supplement: Supplementary file 5 [file Table4.XLSX]

## Sheet: Sheet1
Sno.	Peptide	Start	End	Max Uptake (Deuterons)	MH+	Z	Number of deuterons exchanged at 1 min										Number of deuterons exchanged at 10 min										Number of deuterons exchanged at 30 min
							RIα T207A		RIα T207A + cAMP		RIα T207A + PDE8		RIα T207A + PDE8 + cAMP		RIα T207A + PDE8 + 5'AMP		RIα T207A		RIα T207A + cAMP		RIα T207A + PDE8		RIα T207A + PDE8 + cAMP		RIα T207A + PDE8 + 5'AMP		RIα T207A		RIα T207A + cAMP		RIα T207A + PDE8		RIα T207A + PDE8 + cAMP		RIα T207A + PDE8 + 5'AMP
							Uptake	SD	Uptake	SD	Uptake	SD	Uptake	SD	Uptake	SD	Uptake	SD	Uptake	SD	Uptake	SD	Uptake	SD	Uptake	SD	Uptake	SD	Uptake	SD	Uptake	SD	Uptake	SD	Uptake	SD
1	DEISPPPPNPVVKGRRRRGAIS	78	99	16	2398.34	4	8.13363	0.077562	8.17805	0.125512	8.59478	0.188091	8.54497	0.245369	8.12524	0.208027	7.98611	0.075868	7.96591	0.034283	8.42898	0.112693	8.37164	0.066095	7.87971	0.078026	8.0377	0.055045	7.93665	0.024593	8.3222	0.093589	8.7003	0.236805	7.91273	0.010823
2	DEISPPPPNPVVKGRRRRGAISA	78	100	17	2469.38	4	8.36326	0.095002	8.45596	0.091849	8.87254	0.196958	8.8111	0.170517	8.46279	0.158361	8.28041	0.066523	8.29489	0.051099	8.67445	0.103005	8.71038	0.019638	8.12446	0.050993	8.29582	0.051222	8.36413	0.024387	8.42034	0.031527	8.90171	0.007174	8.20678	0.079206
3	DEISPPPPNPVVKGRRRRGAISAE	78	101	18	2598.42	4	9.36564	0.099424	9.36034	0.167145	9.97687	0.241255	9.79707	0.259023	9.41449	0.239363	9.20972	0.084455	9.19386	0.06303	9.64574	0.100197	9.58175	0.077175	9.09463	0.056052	9.20991	0.049165	9.24308	0.020741	9.49194	0.05236	9.88319	0.214505	9.13579	0.037038
4	YVRKVIPKDYKTMAA	111	125	13	1782.99	4	5.81759	0.088003	5.68624	0.06033	5.61286	0.070634	5.09367	0.07378	5.02331	0.107924	7.04364	0.058609	6.95615	0.100888	7.06233	0.055601	6.55236	0.14658	6.11041	0.121179	7.32853	0.022881	7.37078	0.021137	7.41266	0.038603	7.14475	0.008634	6.86535	0.050998
5	YVRKVIPKDYKTMAAL	111	126	14	1896.08	4	6.23116	0.074225	6.04802	0.034834	6.14013	0.06091	5.56452	0.035333	5.60023	0.050604	7.57144	0.050299	7.35856	0.044413	7.55878	0.082435	6.91394	0.110701	6.66118	0.108865	7.99418	0.041997	7.81393	0.027649	8.19892	0.063837	7.5069	0.009358	7.49718	0.087872
6	LAKAIEKNVL	126	135	9	1098.69	3	2.93869	0.035895	2.94016	0.030208	3.07836	0.020993	2.97878	0.028991	2.94555	0.039239	3.70903	0.016632	3.65915	0.050062	3.65816	0.012811	3.34903	0.045532	3.17737	0.066804	4.47401	0.026608	4.47659	0.009502	4.46885	0.019783	3.78729	0.002625	3.65356	0.01755
7	FSHLDDNE	136	143	7	976.401	2	1.57323	0.02645	1.5087	0.036716	1.68974	0.035833	1.59746	0.027503	1.38619	0.068349	1.57716	0.024443	1.53391	0.035887	1.67039	0.051681	1.60438	0.035482	1.46431	0.028108	1.54481	0.02218	1.55041	0.022986	1.64913	0.021505	1.56191	0.074292	1.59386	0.201645
8	FSHLDDNERSDIF	136	148	12	1594.71	3	2.10318	0.020389	2.1031	0.030827	2.22396	0.020719	2.14019	0.018668	1.78407	0.03638	2.26127	0.026893	2.21132	0.024262	2.44904	0.048262	2.32455	0.069472	2.07106	0.02562	2.34306	0.014452	2.28413	0.015935	2.5876	0.022671	2.32645	0.134147	2.17369	0.042501
9	IAGETVIQQGDEGDNF	157	172	15	1692.77	2	3.07727	0.072242	2.87593	0.016465	3.22302	0.013212	2.87532	0.015827	2.59792	0.041417	3.67751	0.022869	3.52206	0.069993	3.98003	0.044238	3.486	0.070255	3.24908	0.066871	3.96356	0.013194	3.86144	0.021764	4.68046	0.024744	3.50839	0.134049	3.54618	0.022981
10	YVIDQGEM	173	180	7	954.424	1	0.820285	0.020811	0.764374	0.023564	0.82392	0.062357	0.774675	0.028934	0.621355	0.026479	0.925422	0.015629	0.891191	0.01645	1.04686	0.04773	0.901405	0.015262	0.922338	0.022212	1.03329	0.014723	0.959074	0.016154	1.34326	0.024197	0.952398	0.026295	0.9887	0.028428
11	YVIDQGEMDV	173	182	9	1168.52	2	0.730603	0.021186	0.70885	0.016286	0.751156	0.053642	0.716216	0.03514	0.56714	0.020731	0.898742	0.012355	0.797186	0.008051	1.06083	0.037272	0.843498	0.009054	0.85328	0.022086	1.02127	0.008686	0.891781	0.009072	1.68077	0.022646	0.821985	0.030888	0.9604	0.027764
12	DVYVNNE	181	187	6	852.373	1	1.14031	0.026783	1.09601	0.009417	1.21487	0.028397	1.15735	0.016849	1.09857	0.008605	1.50434	0.008555	1.4046	0.023971	1.54389	0.017079	1.34173	0.026186	1.22045	0.012378	1.69763	0.015738	1.61311	0.017892	2.02488	0.024816	1.65984	0.175564	1.45047	0.037107
13	WATSVGEGGSF	188	198	10	1097.49	1	2.65676	0.059175	2.52247	0.022324	2.801	0.022476	2.5745	0.017981	2.21627	0.045113	3.03068	0.028742	2.81901	0.035392	3.40373	0.021639	2.92495	0.036141	2.69427	0.053112	3.17888	0.014547	2.93168	0.02381	4.05334	0.055788	3.00245	0.10302	2.9386	0.023985
14	FGELALI	198	204	6	762.44	1	0.124585	0.033116	0.116084	0.031533	0.226524	0.070455	0.138122	0.03031	0.158945	0.032235	0.201457	0.032888	0.150146	0.031201	0.305739	0.03014	0.148608	0.03144	0.207581	0.039014	0.428469	0.045474	0.141647	0.030178	N/A	N/A	0.23144	0.09593	0.244963	0.033325
15	ALIYGAPRAATVKAKTNVKL	202	221	18	2085.25	4	2.23759	0.078794	1.97147	0.055326	2.2805	0.061297	2.02688	0.025981	1.90786	0.033263	3.22666	0.085966	2.77249	0.047019	3.73415	0.055667	2.67844	0.039781	2.68779	0.094826	4.06288	0.07039	3.28358	0.027778	5.65598	0.126112	2.93918	0.139591	3.29424	0.056401
16	YGAPRAATVKAKTNVKL	205	221	15	1788.05	3	1.20393	0.073898	1.12673	0.053342	1.32695	0.033789	1.28276	0.108012	1.17236	0.059119	1.80423	0.100163	1.56821	0.037963	2.40155	0.022124	1.60787	0.013855	1.65615	0.090062	2.35778	0.046608	1.99274	0.04139	3.51111	0.150179	1.86379	0.079516	2.11104	0.0352
17	GAPRAATVKAKTNVKL	206	221	14	1624.99	3	1.19162	0.057113	1.20131	0.084228	1.40294	0.060163	1.34749	0.055822	1.17862	0.055796	1.9419	0.067564	1.62431	0.035363	2.39632	0.09528	1.69687	0.041811	1.67814	0.065316	2.56151	0.085717	1.97875	0.031037	3.73389	0.149786	1.90252	0.03593	2.04286	0.055564
18	VKAKTNVKL	213	221	8	1000.65	2	0.673134	0.065948	0.6253	0.029146	0.668054	0.034261	0.61042	0.020294	0.700999	0.047377	0.907578	0.017393	0.848892	0.025899	0.968716	0.022439	0.743897	0.032059	0.808199	0.031364	1.16947	0.02193	1.12158	0.01811	1.472	0.054769	0.920409	0.013199	0.924697	0.027604
19	WGIDRDSY	222	229	7	1011.45	2	0.672948	0.034235	0.658209	0.047175	0.759811	0.047532	0.723563	0.044061	0.652636	0.029128	1.00452	0.003791	1.01788	0.025799	1.13512	0.020379	1.01112	0.016045	0.869445	0.007783	1.21887	0.012352	1.26493	0.005382	1.52249	0.012269	1.20288	0.004144	1.06541	0.043853
20	WGIDRDSYRRILMGSTL	222	238	16	2039.05	4	2.16072	0.077222	2.05334	0.056975	2.1518	0.051682	2.03697	0.034595	1.76408	0.034592	3.35952	0.082973	3.11934	0.042678	3.33377	0.021667	3.0211	0.079317	2.40731	0.046589	4.32741	0.052915	3.99814	0.029828	4.7426	0.023172	3.86171	0.011406	3.01335	0.050075
21	RRILMGSTL	230	238	8	1046.61	2	1.87274	0.043165	1.83173	0.014859	1.78833	0.03123	1.71531	0.021698	1.55534	0.01549	2.68856	0.03732	2.5271	0.053588	2.58077	0.024384	2.39784	0.047391	2.01744	0.053804	3.28394	0.018732	3.16977	0.03641	3.14677	0.019792	2.89388	0.009539	2.47907	0.029587
22	FLSKVSIL	247	254	7	906.566	2	2.70661	0.031773	2.5979	0.009869	2.61886	0.017307	2.50407	0.01472	2.19873	0.038368	3.49061	0.01985	3.32195	0.070039	3.36563	0.018267	3.23386	0.040124	2.80473	0.067419	3.93552	0.010083	3.86095	0.024388	3.85757	0.010978	3.61179	0.20703	3.28322	0.008793
23	LSKVSIL	248	254	6	759.497	2	2.06262	0.030881	2.03715	0.034651	2.15434	0.012983	2.08855	0.014355	1.89681	0.027979	2.80238	0.019508	2.7539	0.080753	2.82961	0.008372	2.68704	0.03928	2.2607	0.050786	3.22537	0.017904	3.29439	0.02248	3.32244	0.010867	3.14023	0.14505	2.74139	0.016831
24	ESLDKWERLTVA	255	266	11	1446.76	2	1.45639	0.048806	1.42989	0.048376	1.47207	0.02125	1.43127	0.017009	1.37024	0.012706	1.99483	0.030658	1.95399	0.045405	1.93949	0.025475	1.80501	0.030029	1.60429	0.038348	2.38813	0.029061	2.47794	0.013824	2.12522	0.049563	2.0864	0.011751	1.91216	0.016214
25	ESLDKWERLTVAD	255	267	12	1561.79	3	1.81159	0.01856	1.78173	0.00745	1.50541	0.034961	1.47371	0.025548	1.63539	0.053257	2.50192	0.026535	2.36313	0.047582	2.1046	0.008164	1.79139	0.045199	2.01743	0.018943	3.02366	0.042924	2.88725	0.025292	2.4056	0.064643	2.37162	0.143912	2.48729	0.086327
26	ESLDKWERLTVADALE	255	270	15	1874.95	3	1.91009	0.042012	1.85407	0.017118	1.80797	0.032386	1.75581	0.015734	1.67625	0.014423	3.11412	0.057395	2.82417	0.072926	3.23059	0.055501	2.7102	0.052286	2.1853	0.04473	4.02632	0.045012	3.86923	0.049243	3.92583	0.014435	3.32202	0.088231	2.92542	0.034316
27	LDKWERL	257	263	6	959.531	2	1.18735	0.051029	1.16261	0.028585	1.1907	0.062788	1.0844	0.070611	1.11933	0.019388	1.64034	0.011556	1.56894	0.046907	1.58969	0.025115	1.42551	0.046914	1.29739	0.018393	1.8927	0.010881	1.87147	0.007026	2.00927	0.060437	1.62346	0.131743	1.56068	0.033405
28	TVADALE	264	270	6	718.362	1	0.413049	0.008101	0.391344	0.024902	0.536884	0.04907	0.418966	0.048696	0.338222	0.031716	1.11705	0.02046	1.0135	0.024172	1.21349	0.035038	0.870968	0.044124	0.672387	0.017182	1.47046	0.014552	1.37081	0.008111	2.06879	0.040516	1.24345	0.020787	1.05717	0.044662
29	FEDGQKIVVQGEPGDEF	274	290	15	1893.89	2	2.0064	0.031412	1.85379	0.034212	1.91887	0.048269	1.86796	0.040173	1.91048	0.015487	2.48336	0.081263	2.28858	0.071942	2.32019	0.045618	2.14438	0.035878	2.086	0.025538	3.06659	0.034682	2.76254	0.050592	3.34294	0.036185	2.53173	0.177599	2.34443	0.02998
30	EDGQKIVVQGEPGDEF	275	290	14	1746.82	2	1.97393	0.042587	1.88527	0.022724	2.12473	0.031855	1.98633	0.036599	1.93856	0.024938	2.41462	0.03577	2.26246	0.023995	2.56488	0.026947	2.22379	0.062018	2.06835	0.008152	2.95253	0.032208	2.722	0.005981	3.44202	0.033089	2.55278	0.099368	2.40431	0.039636
31	IILEGSA	292	298	6	702.403	1	0.830354	0.028864	0.805345	0.013923	0.825069	0.017864	0.77835	0.012395	0.71698	0.019656	1.01138	0.022179	0.950571	0.016273	0.936653	0.016796	0.873918	0.018898	0.875285	0.017898	1.33852	0.025543	1.201	0.018077	1.15436	0.011832	0.968588	0.110983	0.98742	0.018146
32	QRRSENEE	302	309	7	1047.48	2	2.64177	0.057363	2.7326	0.04197	2.91527	0.036646	2.78921	0.056188	2.55099	0.073057	2.6439	0.022459	2.62166	0.074802	2.92588	0.034513	2.73791	0.05542	2.54073	0.017399	2.71689	0.010488	2.53527	0.022048	2.90545	0.037367	2.69749	0.074276	2.54901	0.037537
33	FVEVGRLGPSDY	310	321	10	1338.67	2	1.65876	0.051955	1.58085	0.029264	1.6465	0.040113	1.57598	0.033574	1.53473	0.022632	2.20427	0.010821	2.13015	0.031441	2.2758	0.018228	2.09682	0.028385	1.89515	0.024195	2.37083	0.011018	2.32909	0.018308	2.64629	0.020184	2.33855	0.062568	2.23379	0.030399
34	VEVGRLGPSDYFGE	311	324	12	1524.73	2	0.942891	0.032654	0.841689	0.030065	0.986252	0.063643	0.936695	0.050279	0.841054	0.020672	1.41491	0.01341	1.31773	0.023117	1.58251	0.014286	1.36576	0.016946	1.15408	0.021344	1.63429	0.019152	1.4701	0.013395	1.87281	0.020183	1.46469	0.037618	1.4552	0.027533
35	MNRPRAAT	329	336	6	916.478	2	0.850905	0.031911	0.845677	0.034391	0.991687	0.046002	0.897266	0.028199	0.861889	0.027154	1.21371	0.030929	1.14806	0.027429	1.49307	0.038818	1.13171	0.030116	1.01829	0.027526	1.51625	0.049143	1.32478	0.025901	2.13784	0.030653	1.34184	0.032272	1.2753	0.048619
36	NRPRAAT	330	336	5	785.438	2	0.880676	0.072891	0.861138	0.06033	0.963598	0.049197	0.919312	0.057992	0.856536	0.026424	1.30839	0.00974	1.17508	0.009412	1.50737	0.02324	1.17525	0.027665	1.04178	0.006434	1.56378	0.037779	1.36638	0.012524	2.13304	0.020084	1.33526	0.014834	1.27866	0.016357
37	VARGPLKC	338	345	6	843.487	2	0.463259	0.050886	0.531373	0.047803	0.519726	0.090409	0.578483	0.066857	0.487186	0.054145	0.972759	0.022045	0.94061	0.021822	0.843746	0.023998	0.812388	0.022695	0.701381	0.022788	1.49897	0.025082	1.42681	0.027678	1.29492	0.035138	1.16852	0.023275	0.883412	0.027957
38	ARGPLKC	339	345	5	744.418	2	0.350604	0.042976	0.369764	0.047856	0.399481	0.068021	0.422639	0.046377	0.353309	0.038536	0.788807	0.01309	0.782021	0.017943	0.716475	0.025776	0.688505	0.017043	0.562699	0.014256	1.27092	0.024738	1.23187	0.014577	1.18866	0.018405	1.00687	0.015831	0.825028	0.031003
39	VKLDRPRF	346	353	6	1030.62	2	0.601599	0.036681	0.596055	0.030087	0.744421	0.042304	0.629202	0.032354	0.533673	0.02796	1.06914	0.027507	1.09711	0.051189	1.21267	0.062098	1.0752	0.032455	0.827725	0.031372	1.19144	0.028807	1.30508	0.038238	1.46837	0.069481	1.15377	0.030292	1.13135	0.061349
40	KLDRPRF	347	353	5	931.547	2	0.618124	0.022974	0.623541	0.026294	0.719187	0.021928	0.673214	0.024051	0.566171	0.016343	1.09833	0.017514	1.1663	0.036161	1.1889	0.047714	1.13861	0.033314	0.857907	0.028901	1.16374	0.014967	1.30716	0.029044	1.44996	0.023578	1.25945	0.028526	1.17608	0.049267
41	ERVLGPCSD	354	362	7	975.456	2	1.89035	0.018804	1.79976	0.013293	1.96456	0.029313	1.83807	0.013651	1.49283	0.030408	2.31575	0.013051	2.26903	0.035161	2.43269	0.046751	2.28713	0.037629	2.01746	0.033904	2.44295	0.01585	2.4642	0.010844	2.77652	0.045232	2.39366	0.077369	2.26624	0.041004
42	ERVLGPCSDIL	354	364	9	1201.62	2	2.40163	0.031366	2.31577	0.038388	2.43381	0.035446	2.25508	0.035531	1.97899	0.045895	2.87731	0.030635	2.79727	0.033192	2.92251	0.040664	2.74415	0.045559	2.4441	0.0423	3.15808	0.040126	3.02046	0.029936	3.62178	0.036035	2.94411	0.132446	2.74345	0.03519
43	ILKRNIQQ	363	370	7	1012.63	2	2.28709	0.056714	2.23941	0.030402	2.20083	0.019824	2.1231	0.058406	1.78043	0.081687	3.36315	0.056321	3.22266	0.071995	3.23279	0.024133	3.05014	0.046812	2.5757	0.056157	3.82221	0.024931	3.76895	0.039789	3.7799	0.026066	3.69125	0.017468	3.17334	0.045689
44	ILKRNIQQY	363	371	8	1175.69	2	2.52133	0.044497	2.45891	0.030353	2.43534	0.057915	2.30723	0.027729	1.79038	0.049701	3.73421	0.031245	3.56579	0.058335	3.58795	0.028485	3.44823	0.04498	2.8354	0.108304	4.18819	0.051008	4.13785	0.032142	4.11201	0.051838	3.98996	0.02674	3.49715	0.033092
45	ILKRNIQQYNSF	363	374	11	1523.83	2	4.57812	0.020061	4.51973	0.06205	4.41647	0.043426	4.26369	0.045681	3.73157	0.07826	6.04965	0.023745	5.79788	0.068082	5.78125	0.040128	5.58416	0.079082	4.89579	0.113634	6.51478	0.044457	6.36974	0.044026	6.30172	0.010752	6.17941	0.007413	5.73558	0.072241
46	KRNIQQYNSF	365	374	9	1297.66	2	3.93235	0.040045	3.91032	0.027132	3.93578	0.033969	3.83655	0.031802	3.41335	0.059226	4.52747	0.037957	4.46855	0.032009	4.51947	0.028207	4.48136	0.046422	4.17942	0.078116	4.77043	0.043125	4.70815	0.026659	4.66026	0.025917	4.79962	0.004329	4.55811	0.041248
