# Supplementary material for: Impaired cAMP processivity by phosphodiesterase-protein kinase A complexes in acrodysostosis
Source: Front Mol Biosci. 2023 Sep 21;10:1202268. doi: 10.3389/fmolb.2023.1202268 (PMC10552185; doi:10.3389/fmolb.2023.1202268)
Supplement: Supplementary file 6 [file Table1.XLSX]

## Sheet: Sheet1
Dataset	PDE8 T690P:RIα vs			PDE8 T690P:RIα + cAMP vs PDE8 T690P:RIα		RIα T207A:PDE8 vs RIα T207A	RIα T207A:PDE8+cAMP vs RIα T207A:PDE8	RIα T207A:PDE8+5’AMP vs RIα T207A:PDE8	RIα T207A+cAMP vs RIα T207A
	PDE8 T690P
	PDE8 T690P side	RIα side		PDE8 T690P side	RIα side
Complexation stoichiometries	PDE8 T690P complexed to RIα at 2:1 ratio					RIα T207A complexed to PDE8 at 2:1 ratio			No complexation with PDE8
HDX reaction details	3 μL sample (10 μM) + 27 μL deuterium exchange buffer (20 mM Tris-Cl, 50 mM NaCl, 5 mM MgCl2 + 20 μM ZnSO4 in 99.9% D2O). Final deuteration – 89.99%. All deuterium exchange carried out at 25°C.
	Reactions quenched with 20 μL 0.1% Trifluoroacetic acid to bring pH to 2.5
	For reactions with nucleotides, 330 μM cAMP and 3 mM 5’AMP was added to deuterium exchange buffer.
HDX time course	0, 1, 10 and 30 min
Replicates	3 Technical replicates
Number of peptides	49		33	49	33	46
Sequence coverage	0.782		0.632	0.782	0.632	0.684
Peptide redundancy	2.18		1.96	2.18	1.96	2.05
Significant difference threshold	0.5 Da
